# Supplementary material for: The Runaway Evolution of SARS-CoV-2 Leading to the Highly Evolved Delta Strain
Source: Mol Biol Evol. 2022 Mar 2;39(3):msac046. doi: 10.1093/molbev/msac046 (PMC8903489; doi:10.1093/molbev/msac046)
Supplement: msac046_Supplementary_Data [file msac046_supplementary_data.xlsx]

## Sheet: Supplementary Table 1
Supplementary Table 1. The site frequency over time in UK.
Only mutations that reach the frequency cutoff of 0.3 at their peaks are retained.
The frequency of each SNP site is shown by one-month gap. The first time period (2020-03-01(203)) includes all sequences up to the onset day from GISAID database. The total number of sequences at each time period is shown in parenthesis in the first row.
Note: NC including the non-coding, startloss, stopgain, stoploss mutations. i.e., just excluding the nonsynonymous and synonymous mutations
snpUID	Group by Pearson coefficient r>=0.9	Waves	snpType	geneName	AAChange	2020-03-01(203)	2020-04-01(9834)	2020-05-01(14733)	2020-06-01(5288)	2020-07-01(6145)	2020-08-01(2430)	2020-09-01(6843)	2020-10-01(15605)	2020-11-01(28773)	2020-12-01(30369)	2021-01-01(34625)	2021-02-01(60848)	2021-03-01(55721)	2021-04-01(68051)	2021-05-01(31504)	2021-06-01(41131)	2021-07-01(62696)
241_C_T	241_C_T	W0(A:S:NC=2:1:1)	non-coding	non-coding	non-coding	104	6144	12715	5078	5984	2383	6749	15476	28334	29941	34138	59363	55235	67680	30905	40033	61939
3037_C_T	241_C_T		synonymous SNV	ORF1a;ORF1ab;nsp3	F924F	104	6149	12785	5105	6070	2409	6827	15600	28761	30362	34549	60761	55683	67971	31470	41117	62689
14408_C_T	241_C_T		nonsynonymous SNV	ORF1ab;nsp12	P4715L	104	6147	12795	5108	6069	2408	6824	15584	28741	30347	34547	60734	55633	67863	31429	41107	62687
23403_A_G	241_C_T		nonsynonymous SNV	S	D614G	104	6158	12804	5114	6072	2411	6832	15602	28766	30367	34568	60763	55691	67978	31473	41123	62695
28881_G_A	28881_G_A	W1(A:S:NC=2:1:0)	nonsynonymous SNV	N	R203K	34	3361	7551	3306	5105	2041	3979	5617	6326	6140	17325	52044	53672	67084	29534	15574	2970
28882_G_A	28881_G_A		synonymous SNV	N	R203R	34	3354	7550	3306	5105	2041	3966	5609	6322	6134	17314	52036	53674	67084	29513	15559	2967
28883_G_C	28881_G_A		nonsynonymous SNV	N	G204R	34	3354	7548	3306	5105	2041	3966	5610	6324	6134	17315	52036	53674	67084	29530	15575	2970
204_G_T	204_G_T	W2(A:S:NC=4:5:1)	non-coding	non-coding	non-coding	0	2	0	2	3	16	637	4469	11540	13620	11117	5768	1269	173	15	40	180
445_T_C	204_G_T		synonymous SNV	ORF1a;ORF1ab;nsp1	V60V	0	2	0	2	8	22	1218	7020	18473	20858	15531	7937	1644	246	16	7	2
6286_C_T	204_G_T		synonymous SNV	ORF1a;ORF1ab;nsp3	T2007T	0	6	10	3	8	22	1219	7028	18522	20988	15568	8035	1708	273	33	16	16
21255_G_C	204_G_T		synonymous SNV	ORF1ab;nsp16	A199A	0	3	3	2	8	25	1217	6941	18380	20605	15436	7957	1708	365	48	48	11
21614_C_T	204_G_T		nonsynonymous SNV	S	L18F	1	20	64	39	114	30	499	3723	9715	11941	10464	7305	2476	1664	520	162	100
22227_C_T	204_G_T		nonsynonymous SNV	S	A222V	0	5	2	5	14	27	1251	7137	18561	20977	15584	8013	1704	375	365	2813	4538
26801_C_G	204_G_T		synonymous SNV	M	L93L	0	6	0	2	8	22	1213	6991	18454	20911	15522	7926	1621	193	15	7	2
27944_C_T	204_G_T		synonymous SNV	ORF8	H17H	0	2	1	3	9	13	755	5118	13994	15960	12159	6427	1414	250	20	21	22
28932_C_T	204_G_T		nonsynonymous SNV	N	A220V	0	2	5	2	8	22	1217	6987	18472	20820	15547	7960	1650	219	17	14	3
29645_G_T	204_G_T		nonsynonymous SNV	ORF10	V30L	0	7	0	3	12	22	1218	7033	18550	20899	15552	7993	1668	227	65	20	20
913_C_T	913_C_T	W3(Alpha, A:S:NC=15:5:1)	synonymous SNV	ORF1a;ORF1ab;nsp2	S216S	0	4	9	2	1	0	0	6	110	2015	15880	51035	53007	66630	29243	15300	2934
3267_C_T	913_C_T		nonsynonymous SNV	ORF1a;ORF1ab;nsp3	T1001I	0	1	3	1	10	0	4	16	124	2058	15985	51563	53482	66791	29302	15334	2967
5388_C_A	913_C_T		nonsynonymous SNV	ORF1a;ORF1ab;nsp3	A1708D	0	0	0	0	0	0	0	5	106	2006	15835	51514	53467	66791	29292	15331	2943
5986_C_T	913_C_T		synonymous SNV	ORF1a;ORF1ab;nsp3	F1907F	0	1	6	5	0	1	1	35	140	2101	15975	51532	53465	66782	29278	15337	2953
6954_T_C	913_C_T		nonsynonymous SNV	ORF1a;ORF1ab;nsp3	I2230T	0	1	2	0	0	0	0	7	119	2049	15924	51412	53352	66660	29256	15304	2938
14676_C_T	913_C_T		synonymous SNV	ORF1ab;nsp12	P4804P	0	0	6	6	18	4	1	7	174	2181	16014	51589	53470	66802	29307	15342	2955
15279_C_T	913_C_T		synonymous SNV	ORF1ab;nsp12	H5005H	0	0	0	0	0	0	0	30	132	2059	15982	51558	53478	66787	29303	15340	2945
16176_T_C	913_C_T		synonymous SNV	ORF1ab;nsp12	T5304T	0	0	0	0	0	0	0	6	106	2041	15975	51551	53462	66785	29307	15339	2941
23063_A_T	913_C_T		nonsynonymous SNV	S	N501Y	0	0	0	0	1	0	0	23	294	2276	16066	51493	53276	66976	29502	15158	2938
23271_C_A	913_C_T		nonsynonymous SNV	S	A570D	0	0	0	0	0	0	0	6	106	2039	15979	51561	53487	66842	29309	15342	2943
23604_C_A	913_C_T		nonsynonymous SNV	S	P681H	0	1	0	0	0	0	0	11	116	2108	16013	51597	53533	66960	29396	15509	2974
23709_C_T	913_C_T		nonsynonymous SNV	S	T716I	0	2	6	5	11	2	0	11	121	2047	15981	51570	53495	66840	29313	15342	2959
24506_T_G	913_C_T		nonsynonymous SNV	S	S982A	0	0	0	0	0	0	0	6	106	2039	15975	51570	53495	66842	29310	15345	2946
24914_G_C	913_C_T		nonsynonymous SNV	S	D1118H	0	0	0	0	0	0	0	6	106	2038	15987	51555	53465	66817	29284	15348	2941
27972_C_T	913_C_T		stopgain	ORF8	Q27X	0	7	10	9	2	0	2	11	116	2019	15798	51343	53255	66563	29143	15281	2898
28048_G_T	913_C_T		nonsynonymous SNV	ORF8	R52I	0	0	3	0	0	7	3	16	112	2010	15787	51310	53189	66531	29109	15273	2901
28111_A_G	913_C_T		nonsynonymous SNV	ORF8	Y73C	0	0	0	0	0	0	0	6	106	2039	15943	51357	53304	66635	29194	15270	2888
28280_G_C	913_C_T		nonsynonymous SNV	N	D3H	0	3	12	0	0	0	0	6	106	2035	15973	51520	53410	66689	29273	15341	2939
28281_A_T	913_C_T		nonsynonymous SNV	N	D3V	0	3	12	0	0	0	0	6	106	2036	15975	51541	53474	66832	29311	15343	2941
28282_T_A	913_C_T		nonsynonymous SNV	N	D3E	0	3	12	0	0	0	0	6	114	2036	15974	51540	53473	66832	29311	15343	2941
28977_C_T	913_C_T		nonsynonymous SNV	N	S235F	0	0	0	0	0	0	0	7	108	2030	15963	51526	53462	66804	29278	15318	2915
210_G_T	210_G_T	W4(Delta, A:S:NC=26:3:2)	non-coding	non-coding	non-coding	0	0	3	2	6	1	2	17	45	132	326	620	497	807	1835	24397	58757
4181_G_T	210_G_T		nonsynonymous SNV	ORF1a;ORF1ab;nsp3	A1306S	0	0	0	0	0	0	1	9	22	8	1	0	4	6	635	21173	54164
6402_C_T	210_G_T		nonsynonymous SNV	ORF1a;ORF1ab;nsp3	P2046L	0	4	4	0	0	0	0	43	104	100	40	47	42	90	742	21200	53893
7124_C_T	210_G_T		nonsynonymous SNV	ORF1a;ORF1ab;nsp3	P2287S	0	1	0	0	0	1	0	0	3	12	19	2	27	99	706	21155	54094
7851_C_T	210_G_T		nonsynonymous SNV	ORF1a;ORF1ab;nsp3	A2529V	0	6	8	48	11	0	2	2	6	6	9	15	84	100	314	16658	44470
8986_C_T	210_G_T		synonymous SNV	ORF1a;ORF1ab;nsp4	D2907D	0	0	1	0	0	0	0	0	5	3	21	65	48	61	692	21190	54159
9053_G_T	210_G_T		nonsynonymous SNV	ORF1a;ORF1ab;nsp4	V2930L	0	0	2	0	0	0	0	0	0	1	2	0	1	5	635	21172	54154
10029_C_T	210_G_T		nonsynonymous SNV	ORF1a;ORF1ab;nsp4	T3255I	0	2	2	4	0	0	0	4	5	31	9	23	42	47	660	21182	54168
11201_A_G	210_G_T		nonsynonymous SNV	ORF1a;ORF1ab;nsp6	T3646A	0	0	0	0	0	0	0	0	0	8	99	26	45	72	884	21218	54161
11332_A_G	210_G_T		synonymous SNV	ORF1a;ORF1ab;nsp6	V3689V	0	0	0	0	0	0	0	0	0	0	0	0	1	5	634	21168	54135
15451_G_A	210_G_T		nonsynonymous SNV	ORF1ab;nsp12	G5063S	0	0	1	0	1	0	4	1	3	6	8	42	24	22	1246	25137	59491
16466_C_T	210_G_T		nonsynonymous SNV	ORF1ab;nsp13	P77L	0	0	9	7	4	1	0	5	9	5	6	4	9	23	1252	25119	59121
17040_T_C	210_G_T		synonymous SNV	ORF1ab;nsp13	N268N	0	0	0	0	0	0	0	1	1	2	0	1	0	1	144	8864	19155
19220_C_T	210_G_T		nonsynonymous SNV	ORF1ab;nsp14	A394V	0	0	2	0	0	0	0	0	2	1	0	3	4	11	636	21172	54159
21618_C_G	210_G_T		nonsynonymous SNV	S	T19R	0	0	0	0	0	0	0	0	0	1	0	0	1	15	1315	25313	59622
21846_C_T	210_G_T		nonsynonymous SNV	S	T95I	0	10	15	7	4	1	3	18	46	58	35	97	215	355	673	15317	34503
21987_G_A	210_G_T		nonsynonymous SNV	S	G142D	0	4	6	0	0	0	1	1	0	0	0	1	12	82	1275	19533	33952
22917_T_G	210_G_T		nonsynonymous SNV	S	L452R	0	0	0	0	0	0	0	0	11	20	50	48	31	296	1732	25217	59324
22995_C_A	210_G_T		nonsynonymous SNV	S	T478K	0	0	0	0	3	0	0	0	0	7	5	5	5	20	1312	25007	59068
23604_C_G	210_G_T		nonsynonymous SNV	S	P681R	0	0	0	0	0	0	0	0	0	3	71	100	35	97	1582	25374	59363
24410_G_A	210_G_T		nonsynonymous SNV	S	D950N	0	0	4	0	0	0	0	0	0	0	0	5	1	15	1303	25219	58274
25469_C_T	210_G_T		nonsynonymous SNV	ORF3a	S26L	0	1	3	3	0	0	1	1	7	5	14	81	104	227	1614	25369	59646
26767_T_C	210_G_T		nonsynonymous SNV	M	I82T	0	0	0	0	0	0	1	1	0	2	9	64	138	310	1499	25464	59554
27638_T_C	210_G_T		nonsynonymous SNV	ORF7a	V82A	0	0	0	0	0	0	0	0	0	0	0	0	5	76	1553	25175	58663
27752_C_T	210_G_T		nonsynonymous SNV	ORF7a	T120I	1	4	4	1	4	0	3	36	227	253	156	102	48	71	1314	25220	59194
27874_C_T	210_G_T		nonsynonymous SNV	ORF7b	T40I	0	4	10	30	3	0	1	9	4	6	7	22	30	37	634	21100	53608
28461_A_G	210_G_T		nonsynonymous SNV	N	D63G	0	0	0	0	0	0	0	0	0	0	0	0	2	14	1308	25310	59572
28881_G_T	210_G_T		nonsynonymous SNV	N	R203M	0	2	5	0	2	9	0	0	0	3	5	3	11	80	1565	25371	59651
28916_G_T	210_G_T		nonsynonymous SNV	N	G215C	0	0	2	2	1	0	0	0	1	1	3	2	1	6	636	21064	53719
29402_G_T	210_G_T		nonsynonymous SNV	N	D377Y	0	6	3	1	7	4	153	162	298	253	120	101	33	110	1575	25375	59641
29742_G_T	210_G_T		non-coding	non-coding	non-coding	19	29	30	7	33	2	4	6	36	78	66	124	100	156	1569	25179	59183
11083_G_T	11083_G_T	Others(A:S:NC=2:1:0)	nonsynonymous SNV	ORF1a;ORF1ab;nsp6	L3606F	86	2358	1330	226	366	200	510	1281	1795	1590	839	702	644	794	308	370	1006
14805_C_T	11083_G_T		synonymous SNV	ORF1ab;nsp12	Y4847Y	62	2327	1252	90	54	13	55	8	29	25	44	620	583	676	465	200	91
26144_G_T	11083_G_T		nonsynonymous SNV	ORF3a	G251V	63	2260	1071	73	50	13	4	0	3	0	1	2	1	0	1	0	0

## Sheet: Supplementary Table 2
Supplementary Table 2. The site frequency over time in USA.
Only mutations that reach the frequency cutoff of 0.3 at their peaks are retained.
The frequency of each SNP site is shown by one-month gap. The first time period (2020-03-01(133)) includes all sequences up to the onset day from GISAID database. The total number of sequences at each time period is shown in parenthesis in the first row.
Note: NC including the non-coding, startloss, stopgain, stoploss mutations. i.e., just excluding the nonsynonymous and synonymous mutations
snpUID	Group by Pearson coefficient r>=0.9	snpType	geneName	AAChange	2020-03-01(133)	2020-04-01(12069)	2020-05-01(10120)	2020-06-01(7339)	2020-07-01(10950)	2020-08-01(10539)	2020-09-01(8424)	2020-10-01(6669)	2020-11-01(9017)	2020-12-01(19542)	2021-01-01(26626)	2021-02-01(50657)	2021-03-01(47608)	2021-04-01(89383)	2021-05-01(113063)	2021-06-01(56052)	2021-07-01(8901)
8782_C_T	8782_C_T	synonymous SNV	ORF1a;ORF1ab;nsp4	S2839S	74	2256	731	184	94	11	9	17	26	60	76	169	149	187	174	161	34
17747_C_T	8782_C_T	nonsynonymous SNV	ORF1ab;nsp13	P504L	68	1582	445	132	81	11	9	8	11	58	161	187	88	82	102	47	9
17858_A_G	8782_C_T	nonsynonymous SNV	ORF1ab;nsp13	Y541C	70	1620	493	140	73	6	3	1	3	2	3	11	4	10	16	10	5
18060_C_T	8782_C_T	synonymous SNV	ORF1ab;nsp14	L7L	69	1628	500	150	90	24	17	5	16	41	64	123	64	67	106	91	23
28144_T_C	8782_C_T	nonsynonymous SNV	ORF8	L84S	74	2289	745	190	93	8	9	4	5	4	21	47	91	181	178	127	38
241_C_T	241_C_T	non-coding	non-coding	non-coding	11	9003	8883	6998	10684	10260	8292	6617	8875	19351	26482	50390	47293	88883	112264	55608	8841
3037_C_T	241_C_T	synonymous SNV	ORF1a;ORF1ab;nsp3	F924F	11	9056	9011	7083	10813	10465	8391	6632	8991	19437	26551	50558	47456	89117	112760	55891	8860
14408_C_T	241_C_T	nonsynonymous SNV	ORF1ab;nsp12	P4715L	11	9085	9000	7094	10814	10508	8384	6644	9002	19480	26490	50295	47340	88948	112435	55652	8855
23403_A_G	241_C_T	nonsynonymous SNV	S	D614G	11	9083	9013	7089	10836	10515	8410	6661	9010	19527	26611	50623	47557	89297	112963	56027	8901
1059_C_T	1059_C_T	nonsynonymous SNV	ORF1a;ORF1ab;nsp2	T265I	3	6687	6267	4327	5887	5796	4108	3594	4609	11730	17381	35555	31340	39101	26840	9056	794
25563_G_T	1059_C_T	nonsynonymous SNV	ORF3a	Q57H	6	7589	7236	4886	6255	6032	4221	3767	4696	12230	17756	36133	31707	39251	26893	9085	820
10319_C_T	10319_C_T	nonsynonymous SNV	ORF1a;ORF1ab;nsp5	L3352F	1	174	224	249	1190	1362	1616	1710	3046	8830	12636	22880	16829	12148	2595	244	12
18424_A_G	10319_C_T	nonsynonymous SNV	ORF1ab;nsp14	N129D	1	1	4	4	540	869	1251	1575	2754	8203	11752	21764	16364	11863	2565	178	9
21304_C_T	10319_C_T	nonsynonymous SNV	ORF1ab;nsp16	R216C	1	4	2	7	512	839	1211	1543	2705	7897	11137	20459	15147	10825	2291	181	11
25907_G_T	10319_C_T	nonsynonymous SNV	ORF3a	G172V	1	2	8	12	531	796	1219	1425	2713	8052	11652	21405	16224	11765	2645	326	34
27964_C_T	10319_C_T	nonsynonymous SNV	ORF8	S24L	1	959	1399	1375	1976	2044	1996	1887	3236	8999	12823	23021	16891	12142	2512	191	9
28472_C_T	10319_C_T	nonsynonymous SNV	N	P67S	1	3	0	5	538	848	1256	1505	2658	8070	11556	21602	16191	11848	2544	235	15
28869_C_T	10319_C_T	nonsynonymous SNV	N	P199L	1	1	6	4	535	876	1269	1483	2745	8259	11756	22054	17903	18026	10839	3214	268
913_C_T	913_C_T	synonymous SNV	ORF1a;ORF1ab;nsp2	S216S	0	4	15	5	3	28	59	2	7	24	147	1349	6261	38430	72674	37606	3968
3267_C_T	913_C_T	nonsynonymous SNV	ORF1a;ORF1ab;nsp3	T1001I	0	6	18	9	4	20	79	4	26	106	168	1357	6295	38544	72847	37652	3962
5388_C_A	913_C_T	nonsynonymous SNV	ORF1a;ORF1ab;nsp3	A1708D	0	2	13	3	1	25	11	0	0	6	129	1307	6225	38420	72869	37632	3956
5986_C_T	913_C_T	synonymous SNV	ORF1a;ORF1ab;nsp3	F1907F	0	10	22	21	5	39	31	24	14	49	185	1396	6347	38638	72937	37389	3923
6954_T_C	913_C_T	nonsynonymous SNV	ORF1a;ORF1ab;nsp3	I2230T	0	2	13	3	0	33	170	1	0	50	141	1301	6215	38272	72316	36938	3933
14676_C_T	913_C_T	synonymous SNV	ORF1ab;nsp12	P4804P	0	4	16	10	59	67	112	4	21	161	185	1393	6280	38435	72795	37665	3967
15279_C_T	913_C_T	synonymous SNV	ORF1ab;nsp12	H5005H	0	2	12	3	0	14	68	1	7	31	136	1324	6236	38396	72803	37630	3963
16176_T_C	913_C_T	synonymous SNV	ORF1ab;nsp12	T5304T	0	2	13	3	1	17	17	0	0	6	128	1308	6256	38412	72809	37679	3969
23063_A_T	913_C_T	nonsynonymous SNV	S	N501Y	0	2	15	5	0	30	20	4	7	26	217	1545	6688	41019	80267	43218	5049
23271_C_A	913_C_T	nonsynonymous SNV	S	A570D	0	2	12	3	0	17	52	0	0	22	125	1308	6227	38415	72763	37658	3965
23604_C_A	913_C_T	nonsynonymous SNV	S	P681H	0	9	12	4	14	60	282	192	339	674	1577	5027	10447	45297	77167	39027	4164
23709_C_T	913_C_T	nonsynonymous SNV	S	T716I	0	3	14	4	3	21	20	0	6	23	320	1598	6700	39266	73268	37743	3971
24506_T_G	913_C_T	nonsynonymous SNV	S	S982A	0	2	13	3	0	22	109	0	0	32	132	1309	6227	38362	72711	37665	3969
24914_G_C	913_C_T	nonsynonymous SNV	S	D1118H	0	3	13	3	0	20	19	0	0	7	121	1305	6217	38298	72698	37592	3962
27972_C_T	913_C_T	stopgain	ORF8	Q27X	0	3	15	11	26	30	29	9	5	12	132	1366	6290	38417	72729	37596	3960
28048_G_T	913_C_T	nonsynonymous SNV	ORF8	R52I	0	2	13	11	7	15	23	1	3	21	134	1321	6259	38415	72732	37564	3956
28095_A_T	913_C_T	stopgain	ORF8	K68X	0	2	4	1	8	4	12	0	0	2	25	446	2449	16823	35822	20009	2150
28111_A_G	913_C_T	nonsynonymous SNV	ORF8	Y73C	0	2	12	3	0	10	38	0	0	10	126	1308	6242	38358	72602	37549	3955
28280_G_C	913_C_T	nonsynonymous SNV	N	D3H	0	3	11	3	1	14	5	0	0	4	47	868	6067	38020	72319	37569	3958
28281_A_T	913_C_T	nonsynonymous SNV	N	D3V	0	3	11	3	2	14	5	0	0	4	45	868	6063	37984	72325	37582	3964
28282_T_A	913_C_T	nonsynonymous SNV	N	D3E	0	3	11	3	1	14	5	0	0	4	46	874	6071	38019	72333	37573	3962
28881_G_A	913_C_T	nonsynonymous SNV	N	R203K	3	531	649	1145	2279	1837	1405	869	1247	1775	2628	6343	10890	47051	83966	44224	5099
28882_G_A	913_C_T	synonymous SNV	N	R203R	3	529	642	1139	2270	1832	1391	863	1239	1732	2565	6165	10808	47005	83944	44210	5098
28883_G_C	913_C_T	nonsynonymous SNV	N	G204R	3	528	642	1140	2275	1833	1390	861	1235	1730	2562	6168	10804	47013	83960	44222	5103
28977_C_T	913_C_T	nonsynonymous SNV	N	S235F	0	2	26	37	130	155	310	324	329	370	290	1478	6344	38466	72789	37566	3964
210_G_T	210_G_T	non-coding	non-coding	non-coding	0	1	4	3	6	16	16	20	5	29	35	78	113	534	1610	2470	2862
15451_G_A	210_G_T	nonsynonymous SNV	ORF1ab;nsp12	G5063S	0	2	0	6	2	4	7	3	5	4	14	12	27	111	757	2154	2800
16466_C_T	210_G_T	nonsynonymous SNV	ORF1ab;nsp13	P77L	0	10	0	0	1	2	5	1	5	10	46	72	129	197	813	2231	2828
21618_C_G	210_G_T	nonsynonymous SNV	S	T19R	0	0	0	0	0	1	2	2	1	5	4	11	9	26	674	2184	2853
22995_C_A	210_G_T	nonsynonymous SNV	S	T478K	0	0	1	0	2	0	4	2	1	8	59	975	1912	4378	3723	2989	2909
23604_C_G	210_G_T	nonsynonymous SNV	S	P681R	0	0	0	0	0	0	1	3	4	45	84	219	180	358	1139	2297	2855
24410_G_A	210_G_T	nonsynonymous SNV	S	D950N	0	0	0	2	2	5	7	1	2	0	6	5	5	35	749	2283	2877
25469_C_T	210_G_T	nonsynonymous SNV	ORF3a	S26L	0	7	7	2	7	8	7	4	5	14	18	48	45	182	1087	2356	2874
26767_T_C	210_G_T	nonsynonymous SNV	M	I82T	0	0	0	0	0	0	1	0	1	5	55	292	542	1339	1917	2642	2915
27638_T_C	210_G_T	nonsynonymous SNV	ORF7a	V82A	0	0	0	0	0	0	0	0	0	0	2	0	1	63	818	2191	2813
27752_C_T	210_G_T	nonsynonymous SNV	ORF7a	T120I	0	1	0	3	25	8	7	13	11	24	57	212	287	498	991	2331	2870
28461_A_G	210_G_T	nonsynonymous SNV	N	D63G	0	0	0	0	0	3	1	6	0	1	0	2	2	19	671	2173	2822
28881_G_T	210_G_T	nonsynonymous SNV	N	R203M	0	2	3	5	7	24	16	1	3	22	10	17	9	70	839	2212	2855
22917_T_G	22917_T_G	nonsynonymous SNV	S	L452R	0	1	2	1	0	4	3	8	29	355	1791	8163	9485	15065	10530	5300	3180
29402_G_T	29402_G_T	nonsynonymous SNV	N	D377Y	0	3	10	21	22	14	51	446	819	1669	2311	4852	4092	4386	2597	2522	2915

## Sheet: Supplementary Table 3
Supplementary Table 3. The site frequency over time in India.
Only mutations that reach the frequency cutoff of 0.3 at their peaks are retained.
The frequency of each SNP site is shown by one-month gap. The first time period (2020-04-01(188)) includes all sequences up to the onset day from GISAID database. The total number of sequences at each time period is shown in parenthesis in the first row.
Note: NC including the non-coding, startloss, stopgain, stoploss mutations. i.e., just excluding the nonsynonymous and synonymous mutations
snpUID	Group by Pearson coefficient r>=0.9	snpType	geneName	AAChange	2020-04-01(188)	2020-05-01(469)	2020-06-01(1175)	2020-07-01(1040)	2020-08-01(618)	2020-09-01(657)	2020-10-01(772)	2020-11-01(512)	2020-12-01(641)	2021-01-01(1505)	2021-02-01(824)	2021-03-01(1715)	2021-04-01(4085)	2021-05-01(5111)	2021-06-01(2523)	2021-07-01(525)
241_C_T	241_C_T	non-coding	non-coding	non-coding	65	267	896	995	606	641	762	506	634	1483	812	1702	4061	5076	2512	525
3037_C_T	241_C_T	synonymous SNV	ORF1a;ORF1ab;nsp3	F924F	64	268	897	1005	606	641	760	498	641	1500	817	1711	4077	5101	2504	518
14408_C_T	241_C_T	nonsynonymous SNV	ORF1ab;nsp12	P4715L	65	260	876	975	600	649	763	505	628	1483	815	1703	4045	5093	2521	525
23403_A_G	241_C_T	nonsynonymous SNV	S	D614G	64	261	899	1005	605	653	767	511	641	1502	819	1712	4078	5106	2522	525
6312_C_A	6312_C_A	nonsynonymous SNV	ORF1a;ORF1ab;nsp3	T2016K	80	170	200	15	4	4	0	1	0	0	2	0	6	0	1	0
11083_G_T	6312_C_A	nonsynonymous SNV	ORF1a;ORF1ab;nsp6	L3606F	103	163	147	26	25	35	57	43	62	117	41	83	71	90	60	26
13730_C_T	6312_C_A	nonsynonymous SNV	ORF1ab;nsp12	A4489V	82	190	215	18	8	9	7	3	2	1	5	1	3	1	3	0
23929_C_T	6312_C_A	synonymous SNV	S	Y789Y	71	180	193	19	7	8	4	0	4	0	3	2	7	8	3	0
28311_C_T	6312_C_A	nonsynonymous SNV	N	P13L	73	173	187	18	6	5	19	4	2	5	2	18	11	9	3	0
28881_G_A	28881_G_A	nonsynonymous SNV	N	R203K	16	90	396	468	314	386	435	252	233	533	313	568	1258	472	22	0
28882_G_A	28881_G_A	synonymous SNV	N	R203R	16	90	397	465	310	389	433	247	233	525	309	564	1216	470	21	0
28883_G_C	28881_G_A	nonsynonymous SNV	N	G204R	16	90	396	466	307	386	432	247	232	526	308	567	1234	469	21	0
18877_C_T	18877_C_T	synonymous SNV	ORF1ab;nsp14	L280L	9	53	194	339	160	170	203	167	339	837	338	472	246	32	5	1
22444_C_T	18877_C_T	synonymous SNV	S	D294D	6	25	120	316	132	165	180	146	314	751	352	414	210	35	6	0
25563_G_T	18877_C_T	nonsynonymous SNV	ORF3a	Q57H	11	56	188	343	158	174	197	166	345	840	361	487	321	91	12	4
26735_C_T	18877_C_T	synonymous SNV	M	Y71Y	7	53	195	338	165	171	201	168	340	838	368	480	256	32	4	1
28854_C_T	18877_C_T	nonsynonymous SNV	N	S194L	6	26	135	300	139	179	206	161	344	828	360	479	269	35	5	0
313_C_T	313_C_T	synonymous SNV	ORF1a;ORF1ab;nsp1	L16L	5	73	230	290	248	209	209	52	56	84	34	131	102	13	3	1
5700_C_A	313_C_T	nonsynonymous SNV	ORF1a;ORF1ab;nsp3	A1812D	1	63	220	287	260	207	206	42	53	68	31	126	103	12	0	0
210_G_T	210_G_T	non-coding	non-coding	non-coding	0	0	0	0	0	0	2	7	9	12	32	455	2076	4451	2481	519
1191_C_T	210_G_T	nonsynonymous SNV	ORF1a;ORF1ab;nsp2	P309L	0	1	2	1	3	1	2	4	6	14	23	41	336	1739	883	134
1267_C_T	210_G_T	synonymous SNV	ORF1a;ORF1ab;nsp2	G334G	1	0	2	1	2	0	0	0	0	2	2	14	309	1740	879	134
5184_C_T	210_G_T	nonsynonymous SNV	ORF1a;ORF1ab;nsp3	P1640L	1	0	2	0	0	0	0	1	1	4	1	25	465	2530	1437	222
9891_C_T	210_G_T	nonsynonymous SNV	ORF1a;ORF1ab;nsp4	A3209V	0	0	0	0	0	0	1	0	0	9	4	33	407	2171	1137	199
11201_A_G	210_G_T	nonsynonymous SNV	ORF1a;ORF1ab;nsp6	T3646A	0	0	0	0	0	0	1	2	4	7	23	377	1353	1811	1018	296
11418_T_C	210_G_T	nonsynonymous SNV	ORF1a;ORF1ab;nsp6	V3718A	0	0	0	0	0	0	1	1	1	1	4	30	396	2141	1125	197
15451_G_A	210_G_T	nonsynonymous SNV	ORF1ab;nsp12	G5063S	0	10	10	0	1	3	8	6	3	4	3	28	452	3044	2096	492
16466_C_T	210_G_T	nonsynonymous SNV	ORF1ab;nsp13	P77L	1	0	0	0	1	1	2	0	4	0	5	28	451	3067	2094	492
21618_C_G	210_G_T	nonsynonymous SNV	S	T19R	0	0	0	0	0	0	1	4	3	0	5	56	579	3453	2410	516
21987_G_A	210_G_T	nonsynonymous SNV	S	G142D	0	0	0	0	0	0	0	0	1	1	7	213	817	1550	703	84
22917_T_G	210_G_T	nonsynonymous SNV	S	L452R	0	0	0	0	0	0	1	6	7	11	36	457	1919	4320	2470	519
22995_C_A	210_G_T	nonsynonymous SNV	S	T478K	0	0	0	0	0	0	1	0	3	1	5	30	517	3355	2391	516
23604_C_G	210_G_T	nonsynonymous SNV	S	P681R	0	0	0	0	0	0	1	6	6	23	30	436	1917	4420	2479	518
24410_G_A	210_G_T	nonsynonymous SNV	S	D950N	0	0	0	0	0	0	1	1	3	1	3	39	370	2881	2011	476
25469_C_T	210_G_T	nonsynonymous SNV	ORF3a	S26L	0	0	0	0	0	0	1	2	4	7	23	404	1812	4355	2472	519
26767_T_C	210_G_T	nonsynonymous SNV	M	I82T	0	0	0	0	0	0	1	0	3	1	3	42	587	3443	2403	518
27638_T_C	210_G_T	nonsynonymous SNV	ORF7a	V82A	0	0	0	0	0	0	1	6	4	8	27	420	1891	4265	2419	514
27752_C_T	210_G_T	nonsynonymous SNV	ORF7a	T120I	0	0	0	3	0	1	3	0	6	3	7	32	515	3372	2372	516
28461_A_G	210_G_T	nonsynonymous SNV	N	D63G	0	0	0	0	0	0	1	0	3	1	2	22	426	3159	2265	507
28881_G_T	210_G_T	nonsynonymous SNV	N	R203M	0	0	0	1	1	1	3	11	5	9	33	427	1952	4357	2432	517
29402_G_T	210_G_T	nonsynonymous SNV	N	D377Y	0	0	1	4	0	4	11	14	25	49	44	449	1891	4276	2453	514
29742_G_T	210_G_T	non-coding	non-coding	non-coding	27	3	11	0	5	0	7	10	10	15	34	417	1820	4369	2433	504
913_C_T	913_C_T	synonymous SNV	ORF1a;ORF1ab;nsp2	S216S	0	0	0	0	0	0	0	2	7	56	35	235	1238	475	17	0
3457_C_T	913_C_T	synonymous SNV	ORF1a;ORF1ab;nsp3	Y1064Y	0	0	0	0	0	0	1	2	1	6	22	367	1293	917	67	3
4965_C_T	913_C_T	nonsynonymous SNV	ORF1a;ORF1ab;nsp3	T1567I	0	0	4	0	0	1	0	2	2	6	24	371	1294	906	70	2
5388_C_A	913_C_T	nonsynonymous SNV	ORF1a;ORF1ab;nsp3	A1708D	0	0	0	0	0	0	0	2	4	56	34	233	1245	480	16	0
5986_C_T	913_C_T	synonymous SNV	ORF1a;ORF1ab;nsp3	F1907F	0	0	0	0	0	1	1	5	13	68	39	244	1254	484	22	0
6954_T_C	913_C_T	nonsynonymous SNV	ORF1a;ORF1ab;nsp3	I2230T	0	0	0	0	0	0	0	2	6	57	35	235	1240	472	16	0
14676_C_T	913_C_T	synonymous SNV	ORF1ab;nsp12	P4804P	0	0	1	0	0	0	1	2	6	61	34	233	1241	475	18	1
16176_T_C	913_C_T	synonymous SNV	ORF1ab;nsp12	T5304T	0	0	0	0	0	0	0	2	6	56	34	231	1240	474	16	0
17523_G_T	913_C_T	nonsynonymous SNV	ORF1ab;nsp13	M429I	0	0	0	0	0	0	0	2	2	9	20	371	1286	915	68	2
23012_G_C	913_C_T	nonsynonymous SNV	S	E484Q	1	0	0	2	2	0	0	6	1	8	24	393	1378	957	75	4
23063_A_T	913_C_T	nonsynonymous SNV	S	N501Y	0	0	0	0	0	0	0	5	5	57	35	254	1313	527	19	3
23271_C_A	913_C_T	nonsynonymous SNV	S	A570D	0	0	0	0	0	0	0	2	4	57	34	231	1238	467	16	0
23604_C_A	913_C_T	nonsynonymous SNV	S	P681H	0	0	0	0	9	6	46	19	30	127	103	316	1284	487	16	1
23709_C_T	913_C_T	nonsynonymous SNV	S	T716I	0	0	0	0	0	1	0	3	8	58	34	235	1236	476	18	0
24506_T_G	913_C_T	nonsynonymous SNV	S	S982A	0	0	0	0	0	0	0	2	6	56	35	232	1243	476	16	0
27972_C_T	913_C_T	stopgain	ORF8	Q27X	0	0	0	0	0	1	2	2	10	62	37	238	1239	478	21	0
28048_G_T	913_C_T	nonsynonymous SNV	ORF8	R52I	0	0	2	1	1	3	5	6	10	59	42	247	1245	479	17	1
28111_A_G	913_C_T	nonsynonymous SNV	ORF8	Y73C	0	0	0	0	0	0	0	2	6	55	35	234	1238	476	16	0
3267_C_T	3267_C_T	nonsynonymous SNV	ORF1a;ORF1ab;nsp3	T1001I	0	0	0	16	80	84	51	62	100	261	229	479	1385	495	20	0
20396_A_G	20396_A_G	nonsynonymous SNV	ORF1ab;nsp15	K259R	0	0	0	0	0	0	0	2	2	6	24	374	1381	1252	366	27
4181_G_T	4181_G_T	nonsynonymous SNV	ORF1a;ORF1ab;nsp3	A1306S	0	0	0	0	0	0	1	0	3	1	2	12	67	881	949	293
6402_C_T	4181_G_T	nonsynonymous SNV	ORF1a;ORF1ab;nsp3	P2046L	0	0	2	3	3	2	3	1	3	6	4	11	78	900	945	294
7124_C_T	4181_G_T	nonsynonymous SNV	ORF1a;ORF1ab;nsp3	P2287S	0	0	0	0	0	0	1	0	3	2	2	11	71	898	953	292
8986_C_T	4181_G_T	synonymous SNV	ORF1a;ORF1ab;nsp4	D2907D	0	0	0	0	0	0	1	1	3	2	2	10	70	888	955	295
9053_G_T	4181_G_T	nonsynonymous SNV	ORF1a;ORF1ab;nsp4	V2930L	0	0	0	0	0	0	1	0	3	1	2	11	66	882	947	290
10029_C_T	4181_G_T	nonsynonymous SNV	ORF1a;ORF1ab;nsp4	T3255I	0	0	0	6	3	16	16	6	6	18	11	22	71	904	952	294
11332_A_G	4181_G_T	synonymous SNV	ORF1a;ORF1ab;nsp6	V3689V	0	0	0	0	0	0	1	0	3	0	2	8	66	891	943	294
19220_C_T	4181_G_T	nonsynonymous SNV	ORF1ab;nsp14	A394V	0	0	0	0	0	0	2	0	3	0	3	10	63	874	945	294
27874_C_T	4181_G_T	nonsynonymous SNV	ORF7b	T40I	1	2	2	0	1	0	1	1	3	10	4	13	74	895	951	295
28916_G_T	4181_G_T	nonsynonymous SNV	N	G215C	0	0	0	0	0	0	3	0	4	5	4	14	68	887	928	290

## Sheet: Supplementary Table 4
Supplementary Table 4. The site frequency over time in India.
Only mutations that reach the frequency cutoff of 0.3 at their peaks are retained.
The frequency of each SNP site is shown by one-month gap. The first time period (2020-04-01(188)) includes all sequences up to the onset day from GISAID database. The total number of sequences at each time period is shown in parenthesis in the first row.
Note: NC including the non-coding, startloss, stopgain, stoploss mutations. i.e., just excluding the nonsynonymous and synonymous mutations
snpUID	Group by Pearson coefficient r>=0.9	snpType	geneName	AAChange	2020-02-01(524)	2020-03-01(1598)	2020-04-01(46357)	2020-05-01(40422)	2020-06-01(21613)	2020-07-01(24167)	2020-08-01(26006)	2020-09-01(29170)	2020-10-01(34849)	2020-11-01(55701)	2020-12-01(77519)	2021-01-01(105753)	2021-02-01(192962)	2021-03-01(211281)	2021-04-01(332763)	2021-05-01(319801)	2021-06-01(230074)	2021-07-01(102723)
8782_C_T	8782_C_T	synonymous SNV	ORF1a;ORF1ab;nsp4	S2839S	201	280	4863	1567	597	243	125	124	70	65	124	446	838	834	746	461	366	94
28144_T_C	8782_C_T	nonsynonymous SNV	ORF8	L84S	211	278	4921	1551	606	238	121	119	59	32	78	326	693	730	700	404	242	56
11083_G_T	11083_G_T	nonsynonymous SNV	ORF1a;ORF1ab;nsp6	L3606F	29	491	5231	2899	1066	1035	951	1281	2008	3844	3361	3191	4812	4147	4379	3848	2561	1575
241_C_T	241_C_T	non-coding	non-coding	non-coding	27	451	33612	35013	20009	23261	25141	28444	34320	54971	76707	104433	189844	208503	329608	316823	227518	101452
3037_C_T	241_C_T	synonymous SNV	ORF1a;ORF1ab;nsp3	F924F	36	452	33940	35315	20128	23535	25611	28871	34672	55548	77289	105204	191877	209950	331583	318978	229599	102594
14408_C_T	241_C_T	nonsynonymous SNV	ORF1ab;nsp12	P4715L	16	439	33974	35344	20117	23509	25649	28866	34690	55505	77284	105062	191717	209718	330627	318459	229182	102578
23403_A_G	241_C_T	nonsynonymous SNV	S	D614G	27	455	33978	35262	20168	23544	25716	28977	34766	55616	77406	105339	192246	210068	331718	319180	229834	102682
25563_G_T	25563_G_T	nonsynonymous SNV	ORF3a	Q57H	5	60	14300	12848	7789	8350	7435	7739	7843	11184	21806	29508	53160	45075	52631	34286	12559	1783
28881_G_A	28881_G_A	nonsynonymous SNV	N	R203K	6	163	8949	12491	7937	11180	14123	13972	11984	13055	15831	32528	91569	131984	258485	269528	178863	28252
28882_G_A	28881_G_A	synonymous SNV	N	R203R	6	164	8931	12477	7928	11167	14092	13903	11910	13025	15754	32412	91325	131791	257324	269292	178762	28234
28883_G_C	28881_G_A	nonsynonymous SNV	N	G204R	6	163	8929	12477	7928	11172	14092	13899	11904	13013	15746	32409	91312	131782	257577	269373	178864	28267
445_T_C	445_T_C	synonymous SNV	ORF1a;ORF1ab;nsp1	V60V	1	3	12	6	8	32	145	2146	9665	23595	28052	28748	27462	16285	6260	1253	273	30
6286_C_T	445_T_C	synonymous SNV	ORF1a;ORF1ab;nsp3	T2007T	1	3	32	32	12	45	184	2200	9724	23711	28315	28969	27773	16685	6753	1787	741	167
21255_G_C	445_T_C	synonymous SNV	ORF1ab;nsp16	A199A	1	3	25	36	46	27	186	2176	9566	23319	27691	28495	27161	16280	6566	1543	492	58
22227_C_T	445_T_C	nonsynonymous SNV	S	A222V	1	3	30	32	24	49	204	2248	9849	23727	28332	29081	28062	16996	7098	3100	5453	6730
26801_C_G	445_T_C	synonymous SNV	M	L93L	1	3	24	9	8	29	177	2182	9680	23559	27919	28018	26001	14426	5477	1180	248	26
28932_C_T	445_T_C	nonsynonymous SNV	N	A220V	1	3	16	18	13	36	214	2180	9680	23587	28082	28725	27442	16295	6320	1527	635	132
29645_G_T	445_T_C	nonsynonymous SNV	ORF10	V30L	1	3	28	11	15	54	178	2181	9733	23678	28114	28736	26817	15504	6335	1503	375	76
913_C_T	913_C_T	synonymous SNV	ORF1a;ORF1ab;nsp2	S216S	0	9	24	38	17	5	31	65	17	146	2201	17613	67495	113036	234638	242628	160783	25252
3267_C_T	913_C_T	nonsynonymous SNV	ORF1a;ORF1ab;nsp3	T1001I	1	9	16	35	19	35	108	179	79	244	2373	17982	68414	114060	235433	243449	161319	25342
5388_C_A	913_C_T	nonsynonymous SNV	ORF1a;ORF1ab;nsp3	A1708D	0	9	8	23	10	1	25	12	7	114	2090	17525	68035	113655	235085	243523	161194	25267
5986_C_T	913_C_T	synonymous SNV	ORF1a;ORF1ab;nsp3	F1907F	0	9	17	51	55	6	46	40	80	196	2634	18247	68438	113708	234942	242824	160759	25312
6954_T_C	913_C_T	nonsynonymous SNV	ORF1a;ORF1ab;nsp3	I2230T	0	9	9	26	11	0	33	172	12	130	2178	17627	67826	113453	234380	241670	159614	25125
14676_C_T	913_C_T	synonymous SNV	ORF1ab;nsp12	P4804P	1	10	20	43	27	82	80	124	19	234	2458	17807	68346	113938	235237	243388	161386	25318
15279_C_T	913_C_T	synonymous SNV	ORF1ab;nsp12	H5005H	0	9	10	26	12	0	19	73	35	158	2177	17708	68146	113646	234985	243522	161435	25324
16176_T_C	913_C_T	synonymous SNV	ORF1ab;nsp12	T5304T	0	9	7	23	10	2	17	19	9	116	2128	17656	68073	113851	235289	243751	161529	25357
23063_A_T	913_C_T	nonsynonymous SNV	S	N501Y	0	9	9	25	13	37	32	24	48	391	2745	18824	71220	119289	249463	262563	176102	28540
23271_C_A	913_C_T	nonsynonymous SNV	S	A570D	0	9	6	24	10	0	17	54	8	115	2139	17663	68078	113626	234890	243280	161461	25348
23604_C_A	913_C_T	nonsynonymous SNV	S	P681H	0	11	16	29	12	21	72	294	258	539	3073	19833	73262	120854	245173	250443	165344	26158
23709_C_T	913_C_T	nonsynonymous SNV	S	T716I	0	9	16	39	18	16	26	24	17	142	2188	17947	68729	114769	236704	244184	161258	25186
24506_T_G	913_C_T	nonsynonymous SNV	S	S982A	0	9	7	23	10	0	23	113	8	114	2148	17661	68074	113723	234920	242881	161118	25130
24914_G_C	913_C_T	nonsynonymous SNV	S	D1118H	0	9	8	24	10	0	22	20	8	114	2126	17668	68025	113651	235003	243405	161569	25378
27972_C_T	913_C_T	stopgain	ORF8	Q27X	0	9	16	38	31	29	33	39	43	138	2148	17567	68067	113816	235198	243199	161117	25267
28048_G_T	913_C_T	nonsynonymous SNV	ORF8	R52I	0	9	8	28	22	12	25	35	28	145	2132	17500	67673	113295	234452	242629	160609	25114
28111_A_G	913_C_T	nonsynonymous SNV	ORF8	Y73C	0	9	7	22	10	0	10	39	8	114	2127	17623	67829	113605	234867	242691	160765	25166
28280_G_C	913_C_T	nonsynonymous SNV	N	D3H	0	9	11	33	10	1	14	7	8	115	2115	17571	67310	112536	231875	241075	160532	25245
28281_A_T	913_C_T	nonsynonymous SNV	N	D3V	0	9	11	33	10	2	14	7	8	116	2117	17566	67319	112501	231709	240957	160531	25252
28282_T_A	913_C_T	nonsynonymous SNV	N	D3E	0	9	11	33	10	1	14	7	8	123	2116	17572	67349	112727	232225	241321	160681	25265
28977_C_T	913_C_T	nonsynonymous SNV	N	S235F	1	9	9	37	46	158	156	311	348	452	2508	17838	68239	113845	234776	242764	160968	25194
210_G_T	210_G_T	non-coding	non-coding	non-coding	0	0	17	13	12	15	23	31	46	89	201	451	1040	1643	5137	11042	35552	70633
4181_G_T	210_G_T	nonsynonymous SNV	ORF1a;ORF1ab;nsp3	A1306S	0	0	0	1	0	2	2	4	16	27	21	4	7	20	99	2159	25745	62382
6402_C_T	210_G_T	nonsynonymous SNV	ORF1a;ORF1ab;nsp3	P2046L	0	0	40	381	76	87	88	41	72	148	146	303	538	446	929	3208	26229	62197
7124_C_T	210_G_T	nonsynonymous SNV	ORF1a;ORF1ab;nsp3	P2287S	0	0	6	7	2	2	7	3	3	12	61	81	162	198	665	3473	27007	62678
7851_C_T	210_G_T	nonsynonymous SNV	ORF1a;ORF1ab;nsp3	A2529V	0	0	21	20	86	56	4	19	45	46	67	120	404	399	362	630	17050	44985
8986_C_T	210_G_T	synonymous SNV	ORF1a;ORF1ab;nsp4	D2907D	0	0	8	5	5	2	0	2	6	13	55	74	239	667	1237	2863	26162	62447
9053_G_T	210_G_T	nonsynonymous SNV	ORF1a;ORF1ab;nsp4	V2930L	0	0	0	4	0	0	1	0	1	0	4	10	10	32	104	2149	25730	62347
10029_C_T	210_G_T	nonsynonymous SNV	ORF1a;ORF1ab;nsp4	T3255I	0	1	7	20	25	31	68	44	71	74	166	679	2448	4865	8718	9196	29492	63199
11201_A_G	210_G_T	nonsynonymous SNV	ORF1a;ORF1ab;nsp6	T3646A	0	0	1	2	4	2	4	4	1	6	13	111	62	435	1604	3902	26126	62426
11332_A_G	210_G_T	synonymous SNV	ORF1a;ORF1ab;nsp6	V3689V	0	0	0	1	1	0	0	0	1	0	3	3	5	12	89	2150	25731	62357
15451_G_A	210_G_T	nonsynonymous SNV	ORF1ab;nsp12	G5063S	0	0	8	16	16	6	6	16	20	19	15	33	98	117	643	6207	33790	70979
16466_C_T	210_G_T	nonsynonymous SNV	ORF1ab;nsp13	P77L	0	1	15	22	16	7	13	9	10	22	33	119	365	567	1074	6438	34004	70680
19220_C_T	210_G_T	nonsynonymous SNV	ORF1ab;nsp14	A394V	0	0	5	3	0	2	3	1	16	18	15	20	17	41	105	2151	25720	62363
21618_C_G	210_G_T	nonsynonymous SNV	S	T19R	0	0	0	1	0	0	1	2	3	5	9	6	24	87	691	6555	34244	71117
21846_C_T	210_G_T	nonsynonymous SNV	S	T95I	0	1	36	32	32	37	42	55	71	126	268	410	1274	3389	11381	16784	24506	37950
21987_G_A	210_G_T	nonsynonymous SNV	S	G142D	0	0	5	7	0	0	0	3	3	102	3	4	22	235	1092	4226	23955	38767
22917_T_G	210_G_T	nonsynonymous SNV	S	L452R	1	0	3	9	3	2	15	8	13	62	420	2293	9152	10963	18372	18900	38334	71537
22995_C_A	210_G_T	nonsynonymous SNV	S	T478K	0	0	0	2	1	5	0	4	3	4	45	222	1529	3657	7106	11308	36086	70918
23604_C_G	210_G_T	nonsynonymous SNV	S	P681R	0	0	1	1	0	6	3	4	10	36	126	445	981	1191	3355	9206	35207	71063
24410_G_A	210_G_T	nonsynonymous SNV	S	D950N	0	0	1	5	4	2	5	7	2	3	7	9	20	52	502	6175	33713	69277
25469_C_T	210_G_T	nonsynonymous SNV	ORF3a	S26L	0	0	9	19	11	10	17	13	12	21	55	77	250	671	2565	8723	34870	71299
26767_T_C	210_G_T	nonsynonymous SNV	M	I82T	0	0	0	1	0	0	2	2	2	2	14	108	760	1513	4504	10400	36984	72021
27638_T_C	210_G_T	nonsynonymous SNV	ORF7a	V82A	0	0	1	1	0	0	0	0	1	7	5	10	29	432	2166	8137	34264	69874
27752_C_T	210_G_T	nonsynonymous SNV	ORF7a	T120I	0	2	7	10	8	35	13	26	64	255	326	323	546	683	1576	7571	34629	70745
27874_C_T	210_G_T	nonsynonymous SNV	ORF7b	T40I	0	1	22	28	43	15	15	12	37	47	61	107	189	251	313	2420	25889	61870
28461_A_G	210_G_T	nonsynonymous SNV	N	D63G	0	0	0	1	0	0	3	1	7	0	4	1	10	35	513	6174	33788	70653
28881_G_T	210_G_T	nonsynonymous SNV	N	R203M	0	0	29	15	8	12	42	22	15	19	45	51	89	465	2245	8289	34584	71288
28916_G_T	210_G_T	nonsynonymous SNV	N	G215C	0	0	1	6	8	11	1	8	7	10	19	17	43	53	123	2194	25290	61645
29402_G_T	210_G_T	nonsynonymous SNV	N	D377Y	0	0	71	183	43	63	78	848	944	1337	2322	3221	6339	5593	7246	10471	35156	71225
29742_G_T	210_G_T	non-coding	non-coding	non-coding	10	71	345	177	118	124	33	30	26	86	181	263	475	1057	2824	8774	34409	69720

## Sheet: Supplementary Table 5
Supplementary Table 5. The frequency of the variants associated with Delta strain in UK and India
The frequency of each SNP site is shown by a 1-month interval. The first time period (Apr-1,2020) includes all sequences up to the onset day from GISAID database.
The total number of sample sequences in each time interval is shown in parenthesis in the second row.
A is nonsynonymous mutation, S is synonymous mutation, NC is non-coding mutation.
					Apr-1 2020		May-1 2020		Jun-1 2020		Jul-1 2020		Aug-1 2020		Sep-1 2020		Oct-1 2020		Nov-1 2020		Dec-1 2020		Jan-1 2021		Feb-1 2021		Mar-1 2021		Apr-1 2021		May-1 2021		Jun-1 2021		Jul-1 2021
SNPs	Stage	snpType	geneName	AAChange	UK(9834)	India(188)	UK(14733)	India(469)	UK(5288)	India(1175)	UK(6145)	India(1040)	UK(2430)	India(618)	UK(6843)	India(657)	UK(15605)	India(772)	UK(28773)	India(512)	UK(30369)	India(641)	UK(34625)	India(1505)	UK(60848)	India(824)	UK(55721)	India(1715)	UK(68051)	India(4085)	UK(31504)	India(5111)	UK(41131)	India(2523)	UK(62696)	India(525)
G21987A	Late(12)	A	S	G142D	0.000406752	0	0.000407249	0	0	0	0	0	0	0	0.000146135	0	6.4082e-05	0	0	0	0	0.00156006	0	0.000664452	1.64344e-05	0.00849515	0.000215359	0.124198	0.00120498	0.2	0.0404711	0.303267	0.474897	0.278637	0.541534	0.16
A11201G		A	ORF1a;ORF1ab;nsp6	T3646A	0	0	0	0	0	0	0	0	0	0	0	0	0	0.00129534	0	0.00390625	0.000263427	0.00624025	0.00285921	0.00465116	0.000427294	0.0279126	0.000807595	0.219825	0.00105803	0.331212	0.0280599	0.354334	0.515864	0.403488	0.863867	0.56381
C10029T		A	ORF1a;ORF1ab;nsp4	T3255I	0.000203376	0	0.00013575	0	0.00075643	0	0	0.00576923	0	0.00485437	0	0.0243531	0.000256328	0.0207254	0.000173774	0.0117188	0.00102078	0.00936037	0.000259928	0.0119601	0.000377991	0.0133495	0.000753755	0.012828	0.000690658	0.0173807	0.0209497	0.176873	0.514989	0.377329	0.863979	0.56
G28916T		A	N	G215C	0	0	0.00013575	0	0.000378215	0	0.000162734	0	0	0	0	0	0	0.00388601	3.47548e-05	0	3.29283e-05	0.00624025	8.66426e-05	0.00332226	3.28688e-05	0.00485437	1.79466e-05	0.00816327	8.81692e-05	0.0166463	0.0201879	0.173547	0.51212	0.367816	0.856817	0.552381
G9053T		A	ORF1a;ORF1ab;nsp4	V2930L	0	0	0.00013575	0	0	0	0	0	0	0	0	0	0	0.00129534	0	0	3.29283e-05	0.00468019	5.77617e-05	0.000664452	0	0.00242718	1.79466e-05	0.00641399	7.34743e-05	0.0161567	0.0201562	0.172569	0.514746	0.375347	0.863755	0.552381
C7124T		A	ORF1a;ORF1ab;nsp3	P2287S	0.000101688	0	0	0	0	0	0	0	0.000411523	0	0	0	0	0.00129534	0.000104264	0	0.00039514	0.00468019	0.000548736	0.0013289	3.28688e-05	0.00242718	0.000484557	0.00641399	0.00145479	0.0173807	0.0224099	0.175699	0.514332	0.377725	0.862798	0.55619
C8986T		S	ORF1a;ORF1ab;nsp4	D2907D	0	0	6.78748e-05	0	0	0	0	0	0	0	0	0	0	0.00129534	0.000173774	0.00195312	9.87849e-05	0.00468019	0.000606498	0.0013289	0.00106824	0.00242718	0.000861435	0.0058309	0.000896387	0.0171359	0.0219655	0.173743	0.515183	0.378518	0.863835	0.561905
A11332G		S	ORF1a;ORF1ab;nsp6	V3689V	0	0	0	0	0	0	0	0	0	0	0	0	0	0.00129534	0	0	0	0.00468019	0	0	0	0.00242718	1.79466e-05	0.00466472	7.34743e-05	0.0161567	0.0201244	0.17433	0.514648	0.373761	0.863452	0.56
C19220T		A	ORF1ab;nsp14	A394V	0	0	0.00013575	0	0	0	0	0	0	0	0	0	0	0.00259067	6.95096e-05	0	3.29283e-05	0.00468019	0	0	4.93032e-05	0.00364078	7.17862e-05	0.0058309	0.000161643	0.0154223	0.0201879	0.171004	0.514746	0.374554	0.863835	0.56
G4181T		A	ORF1a;ORF1ab;nsp3	A1306S	0	0	0	0	0	0	0	0	0	0	0.000146135	0	0.000576738	0.00129534	0.000764606	0	0.000263427	0.00468019	2.88809e-05	0.000664452	0	0.00242718	7.17862e-05	0.00699708	8.81692e-05	0.0164015	0.0201562	0.172373	0.51477	0.37614	0.863915	0.558095
C6402T		A	ORF1a;ORF1ab;nsp3	P2046L	0.000406752	0	0.000271499	0	0	0.00170213	0	0.00288462	0	0.00485437	0	0.00304414	0.00275553	0.00388601	0.0036145	0.00195312	0.00329283	0.00468019	0.00115523	0.00398671	0.000772417	0.00485437	0.000753755	0.00641399	0.00132254	0.0190942	0.0235526	0.176091	0.515426	0.374554	0.859592	0.56
C27874T		A	ORF7b	T40I	0.000406752	0.00531915	0.000678748	0.00426439	0.00567322	0.00170213	0.000488202	0	0	0.00161812	0.000146135	0	0.000576738	0.00129534	0.000139019	0.00195312	0.00019757	0.00468019	0.000202166	0.00664452	0.000361557	0.00485437	0.000538397	0.00758017	0.00054371	0.0181151	0.0201244	0.175113	0.512995	0.376932	0.855047	0.561905
G24410A	Middle(8)	A	S	D950N	0	0	0.000271499	0	0	0	0	0	0	0	0	0	0	0.00129534	0	0.00195312	0	0.00468019	0	0.000664452	8.2172e-05	0.00364078	1.79466e-05	0.0227405	0.000220423	0.0905753	0.0413598	0.563686	0.613139	0.797067	0.929469	0.906667
G15451A		A	ORF1ab;nsp12	G5063S	0	0	6.78748e-05	0.021322	0	0.00851064	0.000162734	0	0	0.00161812	0.000584539	0.00456621	6.4082e-05	0.0103627	0.000104264	0.0117188	0.00019757	0.00468019	0.000231047	0.00265781	0.000690245	0.00364078	0.000430717	0.0163265	0.000323287	0.110649	0.0395505	0.595578	0.611145	0.830757	0.94888	0.937143
C16466T		A	ORF1ab;nsp13	P77L	0	0.00531915	0.000610874	0	0.00132375	0	0.000650936	0	0.000411523	0.00161812	0	0.00152207	0.00032041	0.00259067	0.000312793	0	0.000164642	0.00624025	0.000173285	0	6.57376e-05	0.00606796	0.000161519	0.0163265	0.000337982	0.110404	0.039741	0.600078	0.610707	0.829964	0.942979	0.937143
A28461G		A	N	D63G	0	0	0	0	0	0	0	0	0	0	0	0	0	0.00129534	0	0	0	0.00468019	0	0.000664452	0	0.00242718	3.58931e-05	0.012828	0.000205728	0.104284	0.0415185	0.618079	0.615351	0.897741	0.950172	0.965714
C27752T		A	ORF7a	T120I	0.000406752	0	0.000271499	0	0.000189107	0	0.000650936	0.00288462	0	0	0.000438404	0.00152207	0.00230695	0.00388601	0.00788934	0	0.00833086	0.00936037	0.00450542	0.00199336	0.00167631	0.00849515	0.000861435	0.0186589	0.00104334	0.126071	0.041709	0.659753	0.613163	0.940151	0.944143	0.982857
C22995A		A	S	T478K	0	0	0	0	0	0	0.000488202	0	0	0	0	0	0	0.00129534	0	0	0.000230498	0.00468019	0.000144404	0.000664452	8.2172e-05	0.00606796	8.97328e-05	0.0174927	0.000293897	0.126561	0.0416455	0.656427	0.607984	0.947681	0.942133	0.982857
C21618G		A	S	T19R	0	0	0	0	0	0	0	0	0	0	0	0	0	0.00129534	0	0.0078125	3.29283e-05	0.00468019	0	0	0	0.00606796	1.79466e-05	0.0326531	0.000220423	0.141738	0.0417407	0.675602	0.615424	0.955212	0.95097	0.982857
T26767C		A	M	I82T	0	0	0	0	0	0	0	0	0	0	0.000146135	0	6.4082e-05	0.00129534	0	0	6.58566e-05	0.00468019	0.000259928	0.000664452	0.0010518	0.00364078	0.00247662	0.0244898	0.00455541	0.143696	0.0475813	0.673645	0.619095	0.952438	0.949885	0.986667
G29742T	Early(8)	NC	non-coding	non-coding	0.00294895	0.143617	0.00203625	0.00639659	0.00132375	0.0093617	0.00537022	0	0.000823045	0.00809061	0.000584539	0	0.000384492	0.00906736	0.00125117	0.0195312	0.00256841	0.0156006	0.00190614	0.00996678	0.00203786	0.0412621	0.00179466	0.243149	0.0022924	0.445532	0.0498032	0.854823	0.612166	0.964328	0.943968	0.96
G29402T		A	N	D377Y	0.000610128	0	0.000203625	0	0.000189107	0.000851064	0.00113914	0.00384615	0.00164609	0	0.0223586	0.00608828	0.0103813	0.0142487	0.0103569	0.0273438	0.00833086	0.0390016	0.0034657	0.0325581	0.00165987	0.0533981	0.000592236	0.261808	0.00161643	0.462913	0.0499937	0.836627	0.616931	0.972255	0.951273	0.979048
G210T		NC	non-coding	non-coding	0	0	0.000203625	0	0.000378215	0	0.000976404	0	0.000411523	0	0.000292269	0	0.00108939	0.00259067	0.00156397	0.0136719	0.00434654	0.0140406	0.00941516	0.00797342	0.0101893	0.038835	0.00891944	0.265306	0.0118588	0.508201	0.0582466	0.870867	0.593154	0.983353	0.937173	0.988571
C25469T		A	ORF3a	S26L	0.000101688	0	0.000203625	0	0.000567322	0	0	0	0	0	0.000146135	0	6.4082e-05	0.00129534	0.000243284	0.00390625	0.000164642	0.00624025	0.000404332	0.00465116	0.00133119	0.0279126	0.00186644	0.235569	0.00333573	0.443574	0.0512316	0.852084	0.616785	0.979786	0.951353	0.988571
T22917G		A	S	L452R	0	0	0	0	0	0	0	0	0	0	0	0	0	0.00129534	0.000382303	0.0117188	0.000658566	0.0109204	0.00144404	0.00730897	0.000788851	0.0436893	0.000556343	0.266472	0.00434968	0.469767	0.0549771	0.845236	0.61309	0.978993	0.946217	0.988571
C23604G		A	S	P681R	0	0	0	0	0	0	0	0	0	0	0	0	0	0.00129534	0	0.0117188	9.87849e-05	0.00936037	0.00205054	0.0152824	0.00164344	0.0364078	0.000628129	0.254227	0.0014254	0.469278	0.0502158	0.864801	0.616907	0.98256	0.946839	0.986667
T27638C		A	ORF7a	V82A	0	0	0	0	0	0	0	0	0	0	0	0	0	0.00129534	0	0.0117188	0	0.00624025	0	0.00531561	0	0.032767	8.97328e-05	0.244898	0.00111681	0.462913	0.0492953	0.834475	0.612069	0.958779	0.935674	0.979048
G28881T		A	N	R203M	0.000203376	0	0.000339374	0	0	0	0.000325468	0.000961538	0.0037037	0.00161812	0	0.00152207	0	0.00388601	0	0.0214844	9.87849e-05	0.00780031	0.000144404	0.00598007	4.93032e-05	0.0400485	0.000197412	0.24898	0.00117559	0.477846	0.0496762	0.852475	0.616834	0.963932	0.951432	0.984762
C21846T	UK unique(3)	A	S	T95I	0.00101688	0	0.00101812	0	0.00132375	0	0.000650936	0	0.000411523	0	0.000438404	0	0.00115348	0	0.00159872	0	0.00190984	0	0.00101083	0	0.00159414	0	0.00385851	0	0.00521668	0	0.0213624	0	0.372396	0	0.550322	0
C7851T		A	ORF1a;ORF1ab;nsp3	A2529V	0.000610128	0	0.000542999	0	0.00907716	0	0.00179007	0	0	0	0.000292269	0	0.000128164	0	0.000208529	0	0.00019757	0	0.000259928	0	0.000246516	0	0.00150751	0	0.00146949	0	0.00996699	0	0.404999	0	0.709296	0
T17040C		S	ORF1ab;nsp13	N268N	0	0	0	0	0	0	0	0	0	0	0	0	6.4082e-05	0	3.47548e-05	0	6.58566e-05	0	0	0	1.64344e-05	0	0	0	1.46949e-05	0	0.00457085	0	0.215507	0	0.305522	0
C1191T	India unique(5)	A	ORF1a;ORF1ab;nsp2	P309L	0	0	0	0.0021322	0	0.00170213	0	0.000961538	0	0.00485437	0	0.00152207	0	0.00259067	0	0.0078125	0	0.00936037	0	0.00930233	0	0.0279126	0	0.0239067	0	0.0822521	0	0.340247	0	0.34998	0	0.255238
C9891T		A	ORF1a;ORF1ab;nsp4	A3209V	0	0	0	0	0	0	0	0	0	0	0	0	0	0.00129534	0	0	0	0	0	0.00598007	0	0.00485437	0	0.019242	0	0.0996328	0	0.42477	0	0.450654	0	0.379048
C5184T		A	ORF1a;ORF1ab;nsp3	P1640L	0	0.00531915	0	0	0	0.00170213	0	0	0	0	0	0	0	0	0	0.00195312	0	0.00156006	0	0.00265781	0	0.00121359	0	0.0145773	0	0.113831	0	0.495011	0	0.56956	0	0.422857
C1267T		S	ORF1a;ORF1ab;nsp2	G334G	0	0.00531915	0	0	0	0.00170213	0	0.000961538	0	0.00323625	0	0	0	0	0	0	0	0	0	0.0013289	0	0.00242718	0	0.00816327	0	0.0756426	0	0.340442	0	0.348395	0	0.255238
T11418C		A	ORF1a;ORF1ab;nsp6	V3718A	0	0	0	0	0	0	0	0	0	0	0	0	0	0.00129534	0	0.00195312	0	0.00156006	0	0.000664452	0	0.00485437	0	0.0174927	0	0.09694	0	0.4189	0	0.445898	0	0.375238
